# Supplementary material for: Salivary Antibodies against Multiple Environmental Pathogens Found in Individuals Recreating at an Iowa Beach
Source: Int J Environ Res Public Health. 2021 May 28;18(11):5797. doi: 10.3390/ijerph18115797 (PMC8199218; doi:10.3390/ijerph18115797)
Supplement: Supplementary file 1 [file ijerph-18-05797-s001.zip]

Archive with 1 entries (1 files):
- ijerph-1166284-supplementary.xlsx
