# Supplementary material for: Salivary Antibodies against Multiple Environmental Pathogens Found in Individuals Recreating at an Iowa Beach
Source: Int J Environ Res Public Health. 2021 May 28;18(11):5797. doi: 10.3390/ijerph18115797 (PMC8199218; doi:10.3390/ijerph18115797)
Supplement: Supplementary file 1 [file ijerph-18-05797-s001.zip › ijerph-1166284-supplementary.xlsx]

## Sheet: Data dictionary
Description	The data contained in this worksheet provides the Median Fluorescence Intensity (MFI) values produced by applying the bead-based multiplex immunoassay to saliva samples serially collected during the Buffalo Shores Beach, Iowa study. MFI data was analyzed to assess exposure patterns to multiple pathogens. In the study, we collected an initial sample (S1) at the beach and the remaining samples (S2 …
Article	Augustine, S. J. A., Eason, T., Wade, T. J., Griffin, S. M, Sams, E. A., Simmons, K. J., Ramudit, M., Oshima, K. H. and Dufour, A. Salivary antibodies against multiple environmental pathogens found in individuals recreating at an Iowa beach, Submitted (International Journal of Environmental Research and Public Health)
Technology	Luminex xMAP multi-analyte profiling
Rows	Assay results for each sample. Each cell contains the MFI result for each antigen
Column A	Sample ID: Label identifying each participant sample. The collection period is denoted by the last two characters on the end (e.g., S1)
Column B	C. jejuni (Campylobacter jejuni)
Column C	T. gondii (Toxoplasma gondii)
Column D	H. pylori (Helicobacter pylori)
Column E	HAV (hepatitis A virus)
Column F	NoV GII.4 (Norovirus GII.4 )
Column G	NoV GI.1 (Norovirus GI.1)
Column H	Control: No antigen coupled beads exposed to 1% BSA(bovine serum albumin)
Last Update	2020-09-02

## Sheet: Data
Sample ID	C. jejuni	T. gondii	H. pylori	HAV	NoV GII.4	NoV GI.1	Control
1000000201S1	330	831	381	1224	1710	5255	224
1000000201S2	333	397	266	1935	848	2490	223
1000000201S3	236	464	254	1192	1337	4422	147
1000000202S1	527	547	535	2363	3323	2982	335
1000000202S2	205	195	233	499	2917	1470	105
1000000202S3	199	331	242	572	1109	1571	111
1000000301S1	94	270	144	232	129	3444	75
1000000301S2	110	313	198	212	161	7052	89
1000000301S3	82	202	136	223	93	5380	48
1000000401S1	313	1683	211	645	389	874	163
1000000402S1	79	2258	149	269	2475	1718	54
1000000501S1	96	561	186	504	2039	688	94
1000000601S1	169	320	1369	289	711	931	166
1000000602S1	112	199	194	124	984	188	90
1000000603S1	88	196	182	224	952	146	68
1000000701S1	79	197	142	173	1436	1003	72
1000000701S2	124	171	193	221	3592	1070	110
1000000702S1	115	865	154	93	290	1180	42
1000000702S2	306	5456	235	405	999	5980	104
1000000703S1	138	212	205	387	5669	826	111
1000000703S2	99	212	170	632	8492	719	66
1000000704S1	218	868	319	370	5483	685	217
1000000704S2	139	483	230	911	7049	334	114
1000000705S1	83	224	171	265	104	115	73
1000000705S2	103	182	224	174	146	193	126
1000000706S1	79	158	174	80	146	136	75
1000000706S2	23	142	119	11	45	41	18
1000000707S1	21	134	127	9	23	30	16
1000000707S2	38	145	176	46	46	100	32
1000000801S1	110	609	222	332	1649	2043	108
1000000801S2	34	649	83	45	2765	3276	43
1000000801S3	68	1526	166	173	1282	1662	67
1000000802S1	164	229	274	409	1062	304	166
1000000802S2	102	187	194	209	1030	249	98
1000000802S3	173	221	245	804	1192	314	143
1000000803S1	63	192	164	139	808	1106	67
1000000803S2	96	186	244	423	729	958	86
1000000803S3	84	563	187	248	1204	1704	98
1000000804S1	98	511	124	143	3655	4662	102
1000000804S2	111	716	190	382	1637	2128	108
1000000804S3	113	199	194	489	125	373	78
1000000805S1	130	239	227	306	154	207	120
1000000805S2	31	147	121	102	32	53	21
1000000805S3	44	171	177	102	59	103	62
1000001001S1	227	326	205	834	19157	17936	111
1000001101S1	195	297	217	876	536	8135	139
1000001201S1	209	424	266	1109	7368	2240	138
1000001201S2	105	200	204	266	3501	614	100
1000001201S3	68	151	157	96	4179	567	47
1000001301S1	1163	629	2754	473	171	448	130
1000001301S2	656	405	2867	625	153	517	86
1000001301S3	754	360	2732	1682	171	583	100
1000001302S1	78	25996	2047	83	211	180	60
1000001302S2	98	25177	6065	372	455	248	90
1000001303S1	126	298	16699	387	124	275	105
1000001303S2	61	176	9641	230	57	164	48
1000001303S3	113	399	11412	529	102	256	81
1000001401S1	276	5643	476	572	365	1012	284
1000001401S2	98	2900	224	279	165	767	124
1000001401S3	70	1872	173	190	134	443	105
1000001402S1	156	12192	1582	556	496	3912	143
1000001403S1	208	350	462	639	8037	13566	137
1000001403S2	185	220	484	322	2146	5570	151
1000001403S3	116	245	317	379	5443	8554	81
1000001404S1	401	532	4502	455	1631	16790	263
1000001404S2	324	411	739	616	472	1996	358
1000001404S3	291	395	1538	436	593	4768	272
1000001405S1	311	306	439	736	449	1933	270
1000001405S2	155	224	263	255	241	651	178
1000001405S3	277	348	315	657	376	1294	256
1000001501S1	117	294	172	358	2227	785	87
1000001501S2	75	194	146	159	1900	519	45
1000001501S3	70	193	159	324	1007	498	62
1000001601S1	141	663	3289	632	3889	4604	141
1000001701S1	306	448	376	774	775	791	275
1000001702S1	355	404	413	739	756	6987	350
1000001801S1	257	975	336	557	4753	1153	262
1000001901S1	135	221	152	678	4073	3973	62
1000001902S1	254	516	1147	883	10738	8883	362
1000001903S1	59	204	131	193	840	6935	43
1000001904S1	96	213	191	311	362	3456	107
1000002001S1	186	410	270	628	1141	1646	170
1000002101S1	179	237	957	571	2221	2103	86
1000002101S2	80	195	503	242	977	1524	59
1000002101S3	93	178	479	225	930	1341	64
1000002201S1	207	671	283	501	365	1063	216
1000002301S1	253	845	279	970	13665	8673	243
1000002301S2	79	323	151	231	4251	1567	55
1000002301S3	151	322	204	476	7948	3117	115
1000002401S1	375	251	178	155	2066	3666	56
1000002401S2	165	186	151	156	1709	2704	60
1000002401S3	156	199	176	252	928	1349	65
1000002501S1	93	301	1357	223	2787	6311	75
1000002501S2	86	203	1679	338	3902	7433	57
1000002502S2	89	248	181	188	2607	6193	79
1000002503S1	108	305	190	138	532	1687	111
1000002503S2	120	389	219	492	863	3147	129
1000002504S1	227	323	342	365	4458	1338	250
1000002504S2	96	204	159	538	2225	845	84
1000002505S1	69	186	163	128	304	654	70
1000002505S2	48	163	135	234	208	395	42
1000002601S1	294	474	378	602	1082	2815	374
1000002601S2	57	182	137	117	1744	4315	56
1000005101S1	458	2560	323	810	1996	777	275
1000005201S1	497	863	1762	795	6854	5252	440
1000005301S1	139	306	205	743	8632	7422	112
1000005401S1	167	755	316	830	10251	19534	147
1000005402S1	162	10028	911	185	990	1461	131
1000005403S1	229	263	285	272	1761	478	217
1000005404S1	49	132	125	80	113	81	50
1000005501S1	323	506	430	1000	3481	6623	388
1000005502S1	182	258	241	248	1980	2126	166
1000005503S1	156	254	203	148	526	1352	91
1000005504S1	83	194	168	100	178	2810	87
1000005505S1	68	262	246	154	73	113	64
1000005601S1	161	628	294	563	2681	1897	184
1000005602S1	127	4052	236	216	386	234	128
1000005603S1	155	743	218	269	209	230	184
1000005604S1	220	286	325	286	860	498	232
1000005701S1	25	165	139	14	33	416	22
1000005801S1	64	470	151	108	87	519	44
1000005901S1	1051	629	10729	986	24071	24399	275
1000005901S2	354	1574	4403	470	9091	12620	150
1000005901S3	178	551	1794	195	6042	6660	137
1000006001S1	444	584	3005	538	3680	8883	130
1000006002S1	107	588	228	228	1414	748	90
1000006003S1	48	237	158	92	706	103	44
1000006004S1	306	347	445	472	4950	7768	331
1000006101S1	92	320	152	105	24032	22218	61
1000006201S1	129	785	163	229	390	1271	151
1000006301S1	86	227	2044	120	13384	20652	72
1000006302S1	239	646	352	449	4393	1474	290
1000006401S1	133	246	243	246	449	615	144
1000006402S1	244	618	276	251	4164	314	200
1000006403S1	90	981	183	175	2242	340	81
1000006501S1	159	795	218	460	1438	1005	140
1000006501S2	138	1828	228	306	1669	737	112
1000006501S3	69	395	148	135	1235	611	48
1000006601S1	115	272	191	83	10294	165	91
1000006701S1	379	709	14289	658	2047	12186	359
1000006702S1	102	235	203	161	405	165	93
1000006801S1	91	609	173	119	10129	3247	82
1000006902S1	153	201	231	194	1239	6720	137
1000007101S2	186	846	219	429	8203	10458	84
1000007201S1	264	520	315	559	2927	611	295
1000007301S1	97	433	187	207	1427	757	90
1000007301S2	144	262	155	1138	11580	17034	70
1000007401S1	74	189	139	126	724	406	60
1000007402S1	202	2647	2175	475	8280	7655	131
1000007501S1	281	452	298	742	5279	11254	275
1000007501S2	70	189	122	207	4408	7712	47
1000007502S2	112	243	148	377	189	311	117
1000007503S1	78	584	144	350	87	209	40
1000007601S1	340	346	340	972	4208	834	273
1000007602S1	261	302	333	626	295	404	246
1000007701S1	176	4628	234	410	275	438	188
1000007801S1	214	238	289	208	1289	1315	217
1000007901S1	533	1804	469	1165	12230	23683	400
1000007902S1	105	252	149	335	444	317	81
1000008001S1	960	716	380	2065	1386	2220	139
1000008101S1	116	684	195	600	987	1399	80
1000008201S1	108	218	534	549	14168	4403	64
1000008201S3	119	235	665	476	22120	8021	73
1000008202S1	73	163	140	265	206	231	59
1000008202S3	40	147	114	68	148	158	30
1000008203S1	92	256	165	298	1836	5518	76
1000008203S3	75	186	150	159	2243	4814	58
1000008204S1	54	139	137	116	114	91	46
1000008204S3	58	161	146	96	148	92	45
1000008301S1	500	1285	14868	626	4387	18925	83
1000008302S1	136	279	180	452	7123	951	80
1000008401S1	226	1167	296	571	226	387	165
1000008401S2	90	425	184	211	96	152	81
1000008401S3	57	500	146	84	60	106	45
1000008402S1	671	442	311	2548	16174	11759	181
1000008402S2	172	194	165	401	14543	8364	102
1000008402S3	208	203	177	149	16654	13654	52
1000008403S1	134	256	223	346	146	682	113
1000008403S2	69	161	148	125	69	346	57
1000008403S3	42	156	114	44	52	298	39
1000008501S1	104	265	142	575	19685	7585	66
1000008601S1	352	405	425	725	3092	16573	345
1000008701S1	389	405	2081	619	1692	23721	326
1000008702S1	665	315	358	645	1692	1217	248
1000008801S1	605	1094	815	1928	4708	1089	488
1000008901S1	178	215	593	265	1499	2551	117
1000008901S2	318	235	1157	452	4508	8799	63
1000008902S1	225	559	224	764	8028	8801	122
1000008902S2	812	460	480	881	23406	21488	192
1000008903S2	68	156	120	114	482	1215	38
1000009101S1	97	249	142	416	5765	5155	53
1000009101S2	105	397	153	152	6596	2956	67
1000009102S1	295	706	329	1637	622	6617	177
1000009102S2	270	323	293	774	1087	12874	167
1000009201S1	65	176	605	163	304	197	51
1000009201S2	120	241	2664	176	1589	691	78
1000009202S1	128	4376	658	319	2400	10342	141
1000009203S1	370	540	418	1362	10988	647	335
1000009204S1	77	180	147	200	2262	312	70
1000009301S1	500	669	293	873	836	843	175
1000009301S2	84	181	138	87	245	259	46
1000009401S1	91	179	162	192	5204	159	69
1000009402S1	70	228	161	203	5773	8496	58
1000009601S1	129	212	3098	439	5130	558	82
1000009701S1	84	2171	139	190	638	2383	55
1000009801S1	172	402	183	249	2012	8825	194
1000010001S1	115	1521	123	431	298	938	119
1000010101S1	54	138	836	200	853	2277	46
1000010101S2	107	172	2025	379	1473	4203	71
1000010101S3	42	162	888	74	1065	3122	30
1000010102S2	261	356	285	1737	1809	394	181
1000010102S3	303	515	358	491	3587	655	289
1000010103S1	70	147	156	170	90	180	58
1000010103S2	26	132	121	66	32	1891	23
1000010103S3	35	118	118	20	40	49	23
1000010201S1	159	274	255	376	221	288	151
1000010301S1	117	159	199	209	795	655	106
1000010301S2	90	152	148	215	2161	1102	51
1000010401S1	86	567	146	173	11032	8604	45
1000010501S1	115	209	4034	425	1999	3049	80
1000010501S2	122	238	1613	996	851	617	59
1000010501S3	36	122	398	64	151	8465	26
1000010502S1	193	273	269	323	473	5634	224
1000010502S2	54	132	135	220	97	894	37
1000010502S3	27	129	124	21	203	4275	23
1000010503S1	37	175	121	80	235	310	33
1000010503S2	119	194	165	687	173	214	100
1000010503S3	65	202	168	171	197	181	69
1000010504S1	325	420	354	1488	7620	1191	250
1000010504S2	37	121	132	107	46	179	27
1000010504S3	28	123	698	23	229	234	19
1000010505S1	141	263	223	528	2436	8324	131
1000010505S2	211	370	290	1305	1921	1948	160
1000010505S3	91	253	155	105	4700	653	62
1000010601S1	159	266	226	269	687	1304	124
1000010701S1	121	176	172	274	4377	277	114
1000010701S2	120	156	159	208	4963	215	72
1000010702S1	475	350	399	700	8243	5063	312
1000010702S2	48	112	96	48	1418	659	36
1000010703S1	82	161	150	137	560	134	68
1000010703S2	95	152	177	200	304	144	82
1000010801S1	111	237	221	205	880	2035	120
1000010801S2	61	147	146	106	211	404	50
1000010801S3	155	317	237	780	2276	17375	164
1000010802S1	280	434	350	840	3968	1103	197
1000010802S2	110	157	173	141	2199	1376	66
1000010802S3	345	268	386	767	5850	6231	147
1000010803S2	155	192	121	363	927	212	247
1000010803S3	416	457	424	731	1102	532	358
1000010804S1	117	203	179	172	608	180	114
1000010804S2	109	185	184	610	1168	998	82
1000010804S3	34	126	125	25	611	87	30
1000010805S1	119	152	204	274	708	237	92
1000010805S2	58	129	150	202	181	170	44
1000010805S3	98	145	184	267	249	228	74
1000010901S1	78	206	173	220	2210	496	69
1000010901S2	55	141	143	197	1192	367	51
1000010901S3	57	211	220	144	5580	709	41
1000011001S1	243	405	322	1342	5669	7517	264
1000011102S1	608	6477	518	1129	5097	4054	496
1000011202S1	819	1142	950	1399	15098	4342	492
1000011203S1	682	2962	431	1558	17252	4030	255
1000011301S1	146	2621	1965	411	2198	2268	99
1000011301S2	457	241	179	110	698	1537	44
1000011301S3	499	247	191	123	866	1977	72
1000011302S1	79	186	2075	977	1238	2126	69
1000011302S2	138	1023	1006	243	942	984	114
1000011302S3	112	3591	1999	293	2436	2888	113
1000011303S1	520	437	337	828	675	2118	163
1000011303S2	83	185	3308	213	1888	3151	67
1000011303S3	31	136	1379	42	676	1200	26
1000011401S1	186	203	248	197	575	1928	123
1000011501S1	226	279	398	642	325	830	236
1000011502S1	196	221	272	357	1886	473	117
1000011601S1	133	987	246	556	4706	422	98
1000011701S1	328	276	240	1103	11617	905	95
1000011701S2	355	323	323	432	7991	604	220
1000011701S3	46	148	134	97	3342	190	28
1000011702S1	57	235	234	84	427	221	44
1000011702S2	54	150	162	91	344	131	43
1000011702S3	51	150	136	69	273	296	38
1000011801S1	174	228	5809	231	971	1951	63
1000011801S3	55	150	1922	35	290	300	33
1000011802S1	186	696	177	207	2415	4557	60
1000011802S2	55	137	1426	50	147	276	31
1000011802S3	22	132	134	12	36	80	17
1000011803S1	249	773	1339	399	603	1585	239
1000011803S2	29	128	121	24	230	455	18
1000011803S3	106	189	364	163	236	349	128
1000011804S2	167	234	1083	586	467	1203	139
1000011804S3	99	226	190	209	1357	24908	78
1000011805S1	72	193	152	143	2041	9507	44
1000011805S3	83	154	154	192	1554	15812	42
1000011806S1	91	264	1067	144	548	1315	69
1000011806S2	82	190	181	139	1576	1693	63
1000011806S3	53	142	346	132	143	284	48
1000011807S2	61	148	599	171	214	393	44
1000011901S1	209	641	238	393	2139	1573	98
1000012001S1	109	1832	183	297	188	287	101
1000012002S1	107	761	214	206	2042	2108	97
1000012101S1	61	236	139	127	1751	820	59
1000012201S1	70	220	160	198	514	2236	64
1000012301S1	194	314	230	367	801	277	198
1000012401S1	107	355	190	206	2104	390	85
1000012501S1	61	170	161	341	3346	296	53
1000012601S1	157	246	279	391	616	865	166
1000012701S1	61	182	159	75	3518	884	52
1000012701S2	122	308	211	620	4662	1384	85
1000012801S1	189	774	400	502	521	1317	126
1000012801S2	53	867	286	45	339	862	26
1000012901S1	89	154	181	108	1223	3392	66
1000012902S1	298	295	387	531	4401	838	263
1000012903S1	78	169	177	387	1824	4649	74
1000012904S1	70	164	169	190	1545	2103	71
1000012905S1	107	224	142	157	970	5720	64
1000013001S1	61	497	161	114	1030	621	51
1000013001S2	49	149	147	190	1374	626	38
1000013001S3	138	281	226	708	2549	1155	107
1000013101S1	352	628	637	911	519	3744	297
1000013101S3	106	350	185	487	5428	15508	56
1000013202S1	194	199	247	135	210	247	185
1000013301S1	42	163	165	46	70	356	40
1000013401S1	97	213	793	553	2245	13278	67
1000013501S1	42	419	178	62	6859	3866	41
1000013501S2	93	224	187	347	4827	3558	89
1000013501S3	143	336	262	1063	5692	5660	181
1000013601S1	211	1154	1697	340	1691	6170	263
1000013601S2	122	961	5200	628	5239	23443	67
1000013601S3	218	1890	6581	420	6927	1824	187
1000013602S1	145	315	238	203	192	238	125
1000013602S2	44	257	126	61	59	87	30
1000013602S3	37	245	118	56	50	100	30
1000013603S1	100	347	549	355	830	6372	103
1000013603S2	29	236	158	60	45	2203	28
1000013603S3	48	250	332	104	164	212	52
1000013701S1	331	802	339	1852	1809	17036	287
1000013702S1	106	280	175	253	133	263	84
1000013703S1	246	450	342	707	501	1813	274
1000013801S1	457	1054	6361	1348	2186	1757	167
1000013801S2	108	270	4796	284	1010	718	73
1000013801S3	75	254	5767	40	988	635	43
1000013802S2	157	3302	3111	182	10790	12470	108
1000013802S3	79	3131	2853	51	9011	12067	43
1000013803S1	187	399	292	388	10598	290	160
1000013803S2	132	351	234	158	13159	200	84
1000013803S3	133	317	231	109	11261	238	88
1000013901S1	190	498	1095	548	561	9371	147
1000013902S1	201	389	8869	360	10178	916	180
1000013903S1	254	735	6560	437	1526	560	287
1000013904S1	98	366	185	225	935	224	94
1000014001S1	360	943	523	729	10791	8910	355
1000014101S1	147	2848	239	192	3536	3346	93
1000014101S2	40	214	88	63	1234	1310	39
1000014101S3	51	1082	148	158	1737	1956	31
1000014102S1	136	397	214	487	2361	4187	139
1000014102S2	64	354	143	375	3501	6143	52
1000014102S3	87	339	151	955	2488	3917	54
1000014103S1	48	225	115	52	43	60	31
1000014103S2	78	212	132	245	92	96	69
1000014103S3	33	239	108	117	34	42	22
1000014201S1	209	2085	267	200	385	2501	141
1000014201S2	90	369	143	99	315	2281	52
1000014201S3	602	1007	520	1194	1475	8094	288
1000014202S1	1855	20316	4531	420	7935	1975	120
1000014202S2	73	624	341	254	670	244	50
1000014202S3	199	1876	673	164	1141	429	75
1000014301S1	112	913	707	717	1485	1363	147
1000014401S1	203	658	1276	298	1909	3972	181
1000014502S1	242	732	5053	236	5444	14396	193
1000014503S1	265	420	1374	373	365	24001	280
1000014504S1	72	269	5555	75	581	2289	55
1000014601S1	175	340	273	260	1081	563	169
1000014701S1	4117	11612	318	426	3661	9825	119
1000014701S2	705	2801	140	112	620	1832	46
1000014701S3	2689	10014	267	366	3763	8692	91
1000014702S1	94	8829	13353	871	419	2269	127
1000014702S2	84	1620	3843	183	113	369	47
1000014702S3	83	2069	5059	329	175	951	64
1000014801S1	107	368	195	252	361	797	83
1000014801S2	93	271	153	182	1046	2826	53
1000014801S3	107	303	171	441	810	2044	66
1000014901S1	527	4398	594	683	3334	10717	230
1000014901S2	168	680	251	185	1389	4955	103
1000015001S1	123	311	159	253	2827	241	146
1000015001S2	40	220	127	110	3670	115	40
1000015001S3	56	235	128	95	2461	206	46
1000015101S1	302	525	329	569	2991	828	331
1000015201S1	61	268	146	93	5050	1758	61
1000015301S1	402	2421	480	793	1251	535	450
1000015301S2	243	1407	254	227	2804	394	154
1000015302S1	89	717	204	159	1210	455	80
1000015302S2	52	233	150	48	2204	198	36
1000015303S1	79	247	191	191	401	202	62
1000015303S2	65	238	182	177	532	184	68
1000015401S1	190	826	4087	125	17003	4698	77
1000015401S2	71	452	894	173	5073	553	69
1000015401S3	56	269	1136	45	7184	1301	42
1000015402S1	132	868	246	317	151	381	142
1000015402S2	99	263	174	343	85	164	64
1000015402S3	81	516	188	143	86	228	77
1000015403S1	264	1168	520	726	2350	1266	343
1000015403S2	53	130	97	179	1439	607	56
1000015403S3	144	831	277	423	2341	1515	127
1000015501S1	45	266	143	67	1185	3645	48
1000015601S1	182	338	267	248	7471	611	141
1000015701S1	114	387	195	226	11250	635	97
1000015801S1	169	337	298	350	9850	572	174
1000015802S1	259	460	254	287	10670	15249	166
1000015803S1	320	422	329	361	1703	17021	206
1000015901S1	82	237	185	107	493	279	76
1000015901S2	203	663	230	747	23376	24960	137
1000015902S1	72	235	151	115	8244	11684	56
1000015902S2	105	330	214	155	8348	914	95
1000015903S2	294	457	345	421	1480	1028	346
1000016101S1	99	282	178	94	7547	1068	59
1000016101S2	433	306	276	428	7723	19577	125
1000016101S3	427	315	280	596	6712	20772	151
1000016102S1	416	245	274	331	5865	15282	135
1000016102S2	250	1334	289	371	500	461	259
1000016201S1	151	861	204	107	417	671	65
1000016201S2	128	312	249	351	157	410	136
1000016201S3	127	257	235	506	2683	326	147
1000016202S1	134	339	273	636	1448	1180	96
1000016202S2	107	686	216	317	4510	4243	109
1000016202S3	325	462	246	348	18329	7585	114
1000016203S1	139	283	223	160	7406	2237	91
1000016203S2	686	763	623	9508	23279	760	297
1000016203S3	177	292	237	212	14166	277	98
1000016204S1	158	260	227	220	11781	239	98
1000016204S3	201	1038	386	539	470	2152	244
1000016205S1	172	322	217	197	837	332	125
1000016205S2	392	463	405	968	2774	2243	181
1000016205S3	334	454	357	803	1395	1118	141
1000016206S1	138	358	276	455	1027	867	106
1000016206S2	65	279	167	110	877	584	57
1000016206S3	69	265	159	128	408	316	64
1000016301S1	109	371	206	213	339	281	106
1000016301S2	236	1181	221	443	3092	11168	86
1000016301S3	595	1249	352	679	11706	24331	206
1000016401S1	103	892	162	176	11321	24448	61
1000016401S2	120	1713	240	254	3729	1683	119
1000016401S3	48	135	106	90	92	164	39
1000016402S1	83	3457	179	200	6155	3035	73
1000016402S2	190	2129	219	380	2783	718	152
1000016402S3	74	315	163	376	2463	664	44
1000016403S1	66	296	158	61	378	291	53
1000016403S2	91	346	231	461	2027	865	123
1000016403S3	89	359	155	1345	717	388	70
1000016501S1	99	287	189	376	905	799	77
1000016503S1	323	388	2682	326	7606	21757	135
1000016504S1	124	677	247	367	3277	13119	113
1000016505S1	113	2048	319	327	1651	4410	183
1000016506S1	61	326	213	105	1828	657	58
1000016507S1	190	362	354	208	626	519	158
1000016508S1	139	399	285	252	1273	602	152
1000016601S1	172	522	340	414	1585	745	195
1000016601S2	216	626	909	481	12529	4654	183
1000016601S3	128	1000	565	265	7156	2416	129
1000016701S1	623	956	508	642	23867	4757	443
1000016701S2	354	1271	580	543	13102	2934	369
1000016701S3	258	692	384	165	10390	1636	171
1000016801S3	531	3552	496	398	8671	17802	290
1000016802S1	246	1126	285	134	651	476	147
1000016802S3	110	305	237	165	265	191	102
1000016901S1	112	557	258	281	2459	881	132
1000016902S1	85	355	179	168	9953	5602	68
1000016903S1	276	1113	2267	437	7739	3860	315
1000016904S1	148	5961	854	539	531	1230	251
1000016905S1	78	1576	505	127	167	297	98
1000016906S1	58	923	629	93	272	217	69
1000017001S1	303	1029	570	747	4963	25017	263
1000017001S2	307	1981	660	1192	5743	25073	490
1000017002S2	230	350	376	285	8779	710	142
1000017003S1	308	599	447	774	5816	1586	309
1000017005S1	127	572	174	545	2143	2089	123
1000017005S2	539	1598	523	1453	4265	10196	342
1000018501S1	479	12150	1698	461	280	2292	234
1000018502S1	92	386	214	224	105	923	68
1000018503S1	214	1799	362	704	471	2912	268
1000018504S1	82	229	186	383	1688	774	65
1000018601S1	264	2886	1081	371	397	1901	196
1000018602S1	605	2458	507	954	2978	9304	243
1000018701S1	165	399	271	438	1374	5764	100
1000018702S1	109	1297	885	204	453	927	207
1000018702S2	102	1118	266	70	383	245	143
1000018702S3	243	1360	853	141	665	504	220
1000018801S1	210	335	4535	256	4378	570	81
1000018801S2	185	455	2344	205	3238	1052	199
1000018802S2	1158	2536	679	272	904	13680	404
1000018803S2	399	4995	752	2840	2538	3773	352
1000018901S1	369	958	555	375	3230	950	282
1000019001S1	104	446	312	153	6242	934	121
1000019201S1	107	1185	126	306	414	1529	110
1000019201S2	1032	4650	575	971	6009	14862	406
1000019202S1	237	2063	487	888	9537	9565	335
1000019202S2	351	1811	540	1194	5902	7344	238
1000019202S3	148	1075	377	131	12550	16169	145
1000019203S1	129	412	340	231	315	502	126
1000019203S2	59	600	138	184	1179	2599	61
1000019203S3	47	510	112	68	156	304	41
1000019204S1	181	554	211	253	659	488	173
1000019204S2	57	491	127	68	626	426	60
1000019204S3	38	484	100	31	618	457	34
1000019205S1	172	568	312	222	529	445	242
1000019205S2	36	454	102	55	1575	654	43
1000019205S3	32	518	102	19	573	302	28
1000019301S1	74	788	223	277	177	429	97
1000019301S2	38	486	130	69	126	533	40
1000019401S1	245	3039	342	546	3234	3512	313
1000019501S1	176	774	217	405	2612	3180	137
1000019601S1	114	546	150	299	3161	2133	58
1000019601S2	44	537	107	55	4113	3414	37
1000019601S3	91	598	157	216	1852	1347	90
1000019602S1	55	580	112	106	780	3435	45
1000019602S2	34	415	97	38	94	75	31
1000019602S3	257	719	255	638	2583	8824	144
1000019603S1	159	526	260	230	278	271	171
1000019603S3	77	493	145	292	177	171	76
1000019604S1	43	462	107	74	76	108	43
1000019604S2	41	496	99	75	67	125	34
1000019604S3	47	447	105	114	88	117	41
1000019701S1	294	601	337	384	680	504	326
1000019901S1	519	1056	322	823	4028	6350	178
1000020001S1	83	2032	117	213	107	180	95
1000020001S2	74	844	135	223	91	162	72
1000020001S3	71	657	143	109	76	110	58
1000020002S1	200	589	286	565	5415	390	229
1000020002S2	65	452	152	167	2457	282	81
1000020002S3	47	482	132	162	3041	162	61
1000020101S1	61	288	103	84	153	267	109
1000020201S1	154	1172	440	748	477	608	105
1000020201S2	212	651	507	748	355	310	88
1000020301S1	82	1440	128	197	928	259	102
1000020301S2	92	1588	177	262	1651	590	73
1000020301S3	46	1728	102	48	1794	308	35
1000020401S1	78	826	144	189	826	233	64
1000020401S2	84	581	188	93	520	143	112
1000020401S3	203	578	293	412	1173	386	233
1000020501S1	36	472	88	17	34	66	20
1000020501S2	524	3570	261	270	7049	11599	143
1000020501S3	68	542	108	55	5795	11030	35
1000020502S1	48	578	106	184	618	906	49
1000020502S2	37	466	99	36	546	667	23
1000020502S3	39	468	86	94	476	878	31
1000020503S1	100	472	168	107	141	118	101
1000020503S2	62	942	125	64	2266	3999	49
1000020503S3	77	509	163	99	122	150	73
1000020601S1	149	2350	160	110	7267	24818	55
1000020701S1	210	660	292	214	4289	1188	133
1000020801S1	118	634	142	116	88	263	55
1000020801S2	117	824	130	38	58	240	38
1000020801S3	23	440	89	15	27	30	19
1000020802S1	37	503	110	29	155	222	34
1000020802S2	52	458	138	70	377	110	72
1000020802S3	59	488	122	66	226	187	51
1000020803S1	44	472	131	34	288	124	43
1000020803S2	23	415	87	15	27	33	19
1000020803S3	106	493	193	152	292	126	141
1000020901S1	64	638	141	84	1460	108	79
1000020901S2	81	1752	164	192	2526	282	103
1000020901S3	128	946	206	570	2836	503	196
1000020902S1	32	462	104	45	400	57	34
1000020902S2	74	120	428	165	192	90	50
1000020902S3	41	75	405	8	27	38	12
1000021001S1	170	220	431	76	15241	2027	42
1000021101S1	90	130	444	221	839	586	58
1000021201S1	84	221	810	307	3148	1695	97
1000021201S2	106	347	445	489	5028	10439	53
1000021202S1	85	200	530	141	1176	844	51
1000021203S1	52	154	383	58	342	75	29
1000021301S1	398	379	433	851	793	3430	149
1000021401S1	101	248	294	238	1251	6366	116
1000021501S1	1874	485	719	1054	1847	13482	159
1000021601S1	187	211	497	169	2066	1100	132
1000021701S1	71	105	280	170	134	1366	46
1000021702S1	82	193	402	147	250	723	48
1000021801S1	81	1818	429	116	428	1784	62
1000021901S1	124	105	1328	135	4602	13889	76
1000022001S1	111	233	570	131	723	1013	59
1000022101S1	83	315	426	137	5372	12777	40
1000022201S1	118	144	443	108	3816	1692	40
1000022301S1	111	162	460	557	1246	2955	46
1000022301S2	125	218	483	409	1260	6437	63
1000022401S1	429	164	669	93	2243	553	63
1000022402S1	137	3935	329	279	579	2503	142
1000022403S1	99	209	2399	278	5008	280	65
1000022501S1	73	253	351	223	208	354	97
1000022502S1	62	9376	393	39	210	116	43
1000022601S1	56	209	273	158	475	315	43
1000022602S1	98	124	462	134	836	207	67
1000022603S1	108	147	357	140	201	128	111
1000022701S1	75	164	267	147	160	449	82
1000022701S2	68	402	222	139	200	106	86
1000022701S3	60	222	281	185	238	742	78
1000022702S1	108	381	304	197	268	133	102
1000022702S3	150	426	416	366	320	156	65
1000022703S1	58	81	383	109	91	220	40
1000022703S2	81	94	390	173	88	179	54
1000022703S3	48	66	377	45	33	160	18
1000022704S1	74	108	385	131	450	196	61
1000022704S2	66	89	355	84	841	168	48
1000022704S3	150	230	426	212	886	392	117
1000022801S1	146	135	494	211	1365	5431	147
1000022802S1	67	132	393	96	353	142	39
1000022803S1	115	168	430	172	174	222	121
1000022901S1	110	188	285	177	297	273	130
1000022902S1	74	159	411	86	416	156	51
1000022903S1	49	79	296	39	392	100	30
1000022904S1	110	297	424	170	443	361	80
1000022905S1	105	195	315	236	1776	161	170
1000023101S1	131	1505	413	279	803	672	107
1000023101S2	158	1367	472	179	619	612	191
1000023101S3	73	926	443	146	432	1184	48
1000023201S1	215	5224	1569	706	1844	5340	253
1000023202S1	162	348	1262	245	2310	1025	177
1000023203S1	190	279	1073	285	2313	1274	160
1000023204S1	226	302	576	438	4484	2944	249
1000023205S1	81	232	305	267	181	219	73
1000023301S1	44	75	764	34	174	1109	22
1000023302S1	97	187	193	146	294	536	101
1000023303S1	68	108	507	92	79	241	42
1000023304S1	61	129	217	85	382	73	51
1000023305S1	50	75	393	35	142	236	26
1000023306S1	54	97	340	68	356	133	44
1000023401S1	110	190	350	390	686	408	98
1000023402S1	133	274	222	211	181	152	161
1000023501S1	176	481	210	926	23397	24418	101
1000023601S1	219	1519	2485	471	4426	2012	210
1000023602S1	221	300	304	295	309	380	225
1000023701S1	186	485	218	377	5840	1568	169
1000023701S2	168	194	178	232	7283	1584	98
1000023801S1	216	351	135	117	502	321	78
1000023901S1	61	848	265	117	238	217	52
1000023901S2	90	1007	744	112	260	744	82
1000023901S3	119	758	808	218	237	793	121
1000023902S1	117	1359	1234	232	286	1163	104
1000023902S2	64	617	695	129	434	381	74
1000023902S3	73	800	351	133	265	238	91
1000023903S1	107	294	157	236	708	1978	105
1000023903S2	23	109	92	25	133	240	22
1000023903S3	201	167	161	196	495	984	117
1000023904S1	64	144	136	228	97	375	75
1000023904S2	55	106	120	80	66	226	51
1000023904S3	58	111	99	106	87	184	76
1000024001S1	35	274	78	74	59	79	46
1000024101S1	76	861	124	240	77	160	66
1000024201S1	174	1230	259	264	253	438	218
1000024201S2	19	114	84	19	30	74	21
1000024201S3	24	121	92	30	40	89	25
1000024301S1	99	584	123	423	3055	10524	53
1000024401S1	171	625	469	1058	3075	17573	115
1000024402S1	52	148	132	102	538	208	61
1000024501S1	145	387	165	872	1737	2202	98
1000024501S3	66	174	108	206	1145	1172	44
1000024601S1	525	323	1184	479	3293	2129	209
1000024701S1	114	827	577	439	947	155	118
1000024702S1	117	138	369	287	588	2917	70
1000024703S1	296	327	326	602	1927	24726	269
1000024704S1	72	132	302	164	245	156	68
1000024705S1	57	126	115	229	106	621	58
1000024706S1	77	158	136	172	99	2000	74
1000024801S1	456	568	227	1335	3919	473	165
1000024801S2	380	264	144	268	5358	289	55
1000024801S3	103	109	106	145	1862	249	33
1000024901S1	111	1136	149	186	430	16479	98
1000024901S2	44	180	121	73	153	4304	54
1000024901S3	77	498	167	234	234	6692	85
1000025101S1	355	426	269	334	1045	1289	172
1000025201S1	88	5836	120	99	6108	3624	51
1000025201S2	107	3966	129	1024	4509	3522	63
1000025301S1	221	523	284	1354	11722	2227	180
1000025401S1	123	162	137	150	1179	19266	58
1000025401S2	71	114	105	112	1390	19403	40
1000025401S3	125	126	131	159	1256	18232	62
1000025402S1	76	659	155	276	381	986	87
1000025402S2	34	182	90	107	101	379	35
1000025402S3	52	299	115	97	179	340	48
1000025701S1	468	837	1474	2469	1534	2355	493
1000025801S1	94	450	137	414	159	454	131
1000025802S1	71	120	152	159	12061	4636	68
1000025901S1	130	3896	155	266	1342	2723	119
1000025901S2	134	5250	243	266	2659	3996	173
1000025902S1	295	604	311	1142	1453	1177	261
1000025902S2	238	713	248	704	932	1551	151
1000025903S1	40	88	104	91	212	190	38
1000025903S2	46	90	125	117	2580	25300	48
1000025904S1	63	186	158	125	594	535	62
1000025904S2	51	84	114	122	247	199	50
1000026001S1	208	871	297	443	3075	1829	210
1000026002S1	133	153	187	237	276	634	149
1000026101S1	158	238	183	383	683	4666	129
1000026201S1	58	223	901	78	6980	2148	53
1000026301S1	110	188	170	266	290	1548	148
1000026302S1	87	120	148	161	345	153	101
1000026303S1	96	195	162	400	1494	9479	97
1000026304S1	110	112	145	172	394	5928	84
1000026401S1	72	113	113	155	1172	766	43
1000026501S1	108	545	133	248	2494	461	83
1000026601S1	159	254	3204	148	5012	6958	63
1000026601S2	69	138	131	281	747	5131	61
1000026801S1	133	163	186	122	4796	6098	121
1000026801S2	65	129	121	248	1035	1830	62
1000026802S1	171	551	178	1020	17870	7154	125
1000026802S2	43	95	105	103	2989	660	50
1000026803S1	374	172	21530	182	3033	22473	209
1000026803S2	77	137	6732	701	546	5526	52
1000026804S1	49	134	1653	66	177	766	45
1000026804S2	69	130	1576	380	216	554	79
1000026805S1	31	84	1053	24	172	113	26
1000026805S2	65	77	283	115	173	161	103
1000026806S1	28	91	93	37	58	57	43
1000026806S2	54	70	63	113	104	95	89
1000026901S1	151	1134	243	389	1150	935	171
1000027001S1	536	1266	4555	827	5570	15991	295
1000027101S1	129	423	163	390	6734	5320	141
1000027101S2	43	112	108	86	5120	2344	29
1000027101S3	135	225	216	380	5719	3458	103
1000027201S1	132	173	176	41	3607	1151	42
1000027201S2	174	295	158	297	649	452	61
1000027201S3	60	116	115	141	512	303	38
1000027202S1	70	106	151	136	1442	624	39
1000027202S2	46	127	113	182	735	357	40
1000027202S3	129	276	195	138	1522	725	54
1000027203S1	35	81	97	61	322	63	39
1000027203S2	26	77	88	52	92	57	27
1000027203S3	24	81	91	40	120	60	28
1000027204S1	30	66	87	30	45	54	29
1000027204S2	26	73	83	51	29	55	24
1000027204S3	41	85	96	67	61	79	46
1000027301S1	62	96	104	75	1024	907	45
1000027401S1	180	260	248	326	831	234	215
1000027501S1	167	140	150	437	10392	27819	83
1000036701S1	82	2329	7208	162	174	653	54
1000036701S2	98	392	4263	381	175	364	81
1000036701S3	155	579	6734	606	261	587	117
1000036702S1	94	417	210	350	108	167	87
1000036702S2	66	274	150	345	82	115	61
1000036702S3	64	423	157	274	80	128	65
1000037001S1	43	113	143	83	1174	132	41
1000037401S1	45	120	107	139	3893	211	42
1000038001S1	88	135	104	133	771	157	35
1000038101S1	138	158	161	959	12889	356	86
1000038501S1	29	114	91	57	377	1577	28
1000038601S1	342	477	403	900	6734	9493	327
1000039001S1	248	586	265	251	2262	393	151
1000039002S1	29	105	510	41	832	84	27
1000039101S1	31	100	98	92	333	82	28
1000039101S2	113	145	151	700	551	210	116
1000039501S1	93	1617	160	527	605	693	86
1000039601S2	127	138	155	410	963	12458	94
1000039601S3	176	160	247	273	1033	5614	189
1000039602S1	297	1755	358	663	7123	990	309
1000039602S2	43	248	112	116	2563	285	46
1000039602S3	85	400	154	179	3548	372	83
1000039701S1	1418	1242	17053	1875	4897	11499	364
1000039701S2	527	292	13696	662	1995	7169	271
1000039701S3	443	244	12439	154	787	4803	61
1000039801S1	198	2129	1750	452	1115	1699	222
1000039801S2	184	842	1953	904	1117	1598	153
1000039801S3	49	302	504	150	280	542	48
1000039802S1	59	591	125	80	230	133	77
1000039802S2	60	357	109	165	233	104	67
1000039802S3	114	440	180	207	361	191	134
1000040001S1	249	449	376	863	348	332	253
1000067101S1	233	24802	10521	337	1799	6394	233
1000067101S2	135	16568	3890	253	509	1582	147
1000067101S3	80	21670	5553	257	684	2620	66
1000067102S1	85	266	496	319	501	1266	121
1000067102S3	51	133	333	152	305	629	47
1000067201S1	397	299	200	568	471	1294	76
1000067201S2	203	192	188	368	449	803	116
1000068101S1	159	1927	273	707	2116	3408	152
1000068101S2	118	2103	230	399	564	1406	107
1000068201S1	98	266	167	470	1021	314	89
1000068301S1	50	287	107	133	173	247	42
1000068301S2	102	1979	135	66	532	468	66
1000068301S3	116	2367	167	153	418	505	102
1000068302S1	241	196	179	270	344	3105	106
1000068302S2	127	168	142	136	167	1038	108
1000068302S3	127	161	141	153	180	1451	90
1000068401S1	13	82	77	7	18	27	13
1000068402S1	135	192	196	204	401	389	119
1000068403S1	89	130	181	269	249	164	98
1000068404S1	183	263	227	378	417	212	213
1000068501S1	88	136	136	197	4151	230	72
1000068601S1	73	1386	121	154	596	388	58
1000068602S1	154	1079	176	1157	278	665	100
1000068603S1	59	106	115	79	350	105	54
1000068701S1	27	88	57	61	47	57	38
1000068801S1	96	170	139	505	6471	2806	71
1000068801S2	55	119	132	140	2544	1408	59
1000068801S3	61	126	166	173	5148	3047	63
1000068802S1	109	117	102	102	6202	1873	47
1000068802S2	107	116	103	126	5577	1272	53
1000068802S3	129	287	128	107	6652	1387	79
1000068901S1	276	449	373	537	1485	1054	357
1000069001S1	255	1126	283	420	350	1870	276
1000069101S1	125	159	180	162	2538	4585	106
1000069201S1	61	141	170	225	351	1417	52
1000069201S2	66	141	198	290	313	1294	54
1000069201S3	70	140	212	241	337	1293	69
1000069301S1	70	168	159	270	12821	1916	72
1000069302S1	286	232	217	476	895	845	128
1000069401S1	156	217	326	474	511	1388	116
1000069501S2	50	99	94	248	4172	1405	51
1000069601S1	165	210	474	256	4122	7837	153
1000069602S1	85	140	349	122	657	150	88
1000069603S1	50	115	90	83	177	95	56
1000069604S1	63	109	132	81	122	105	64
1000069701S1	174	303	232	274	463	7390	171
1000069701S2	37	103	96	35	145	3773	27
1000069701S3	62	137	118	151	235	5306	56
1000069702S1	53	89	100	70	78	3832	34
1000069702S2	30	83	89	48	43	733	29
1000069702S3	43	88	93	73	94	4647	33
1000069703S1	60	186	123	235	159	900	59
1000069703S2	56	121	93	400	159	848	36
1000069703S3	51	115	102	167	124	731	43
1000069704S1	30	90	88	68	1461	115	28
1000069704S2	38	92	92	113	435	117	32
1000069704S3	40	92	98	141	417	102	40
1000069705S1	81	129	138	127	813	301	67
1000069705S2	38	102	94	76	550	309	29
1000069705S3	45	94	92	121	370	202	35
1000069706S1	109	411	177	170	225	425	103
1000069706S2	64	617	112	88	143	246	73
1000069706S3	48	611	107	171	429	1081	39
1000069801S1	1205	546	306	376	3480	1960	230
1000069901S1	402	263	641	578	6966	9072	224
1000069901S3	184	162	337	268	2787	4222	138
1000069902S1	141	7095	158	255	7458	8940	104
1000069902S3	451	8484	286	626	8343	7970	225
1000069903S1	33	160	913	49	131	125	33
1000069903S3	79	159	1680	171	199	220	78
1000070001S1	129	131	147	152	3601	729	67
Mean	170.625	852.328	729.341	358.275	2603.63	3100.5	114.692
Median	109.5	314.5	224	231	994.5	910.5	86
Max	4117	25996	21530	9508	24071	27819	496
Min	13	66	57	7	18	27	12
	C. jejuni	T. gondii	H. pylori	HAV	NoV GII.4	NoV GI.1	Control
